# Supplementary material for: Polymeric Networks Containing Amine Derivatives as Organocatalysts for Knoevenagel Reaction within Continuously Driven Microfluidic Reactors
Source: Gels. 2023 Feb 21;9(3):171. doi: 10.3390/gels9030171 (PMC10048661; doi:10.3390/gels9030171)
Supplement: Supplementary file 1 [file gels-09-00171-s001.zip]

Archive with 1 entries (1 files):
- gels-2229603-supplementary.pdf
